# Supplementary material for: Central statistical monitoring in clinical trial management: A scoping review
Source: Clin Trials. Author manuscript; Available in PMC 2025 Jun 1. (PMC7617700; doi:10.1177/17407745241304059)
Supplement: Supplementary Material [file EMS205271-supplement-Supplementary_Material.zip]

Archive with 3 entries (3 files):
- sj-docx-3-ctj-10.1177_17407745241304059.docx
- sj-docx-1-ctj-10.1177_17407745241304059.docx
- sj-docx-2-ctj-10.1177_17407745241304059.docx
